# Supplementary material for: Protocols Targeting Afferent Pathways via Neuromuscular Electrical Stimulation for the Plantar Flexors: A Systematic Review
Source: Sensors (Basel). 2023 Feb 20;23(4):2347. doi: 10.3390/s23042347 (PMC9967278; doi:10.3390/s23042347)
Supplement: Supplementary file 1 [file sensors-23-02347-s001.zip]

Archive with 1 entries (1 files):
- sensors-2101968-supplementary.pdf
